# Supplementary material for: Reshaping Faces, Redefining Risks: A Systematic Review of Orthognathic Surgery Outcomes in Cleft Lip and Palate Patients
Source: J Clin Med. 2024 Sep 25;13(19):5703. doi: 10.3390/jcm13195703 (PMC11477402; doi:10.3390/jcm13195703)
Supplement: Supplementary file 1 [file jcm-13-05703-s001.zip]

Archive with 1 entries (1 files):
- jcm-3167417-supplementary.pdf
